# Supplementary material for: Optimization of Extraction Parameters for Phenolics Recovery from Avocado Peels Using Ultrasound and Microwave Technologies
Source: Foods. 2025 Jul 10;14(14):2431. doi: 10.3390/foods14142431 (PMC12295644; doi:10.3390/foods14142431)
Supplement: Supplementary file 1 [file foods-14-02431-s001.zip]

Archive with 1 entries (1 files):
- foods-3738490-supplementary.pdf
